# Supplementary material for: Dietary Nutrition, Gut Microbiota, and Health Status Across Geographically Diverse Populations in Mongolia: A Cross‐Sectional Study
Source: Food Sci Nutr. 2025 Jul 4;13(7):e70531. doi: 10.1002/fsn3.70531 (PMC12227796; doi:10.1002/fsn3.70531)
Supplement: Supplementary file 2 — Table S1‐S6: Supplementary Tables. [file FSN3-13-e70531-s001.xlsx]

## Sheet: Table S1
Table S1: sample statistics
Table legends: total number of questionnaires and total number of samples collected.
Number	Nomadic Winter	Urban Winter	Urban Summer	Totality
Demographic questionnaire	85	217		302
Food Frequency questionnaire	85	135	150	370
Daily food consumption questionnaire	85	135	150	370
Serum sample	51	67	67	185
Feace sample	51	67	67	185
Feace sample for dd-PCR	47	60	58	165

## Sheet: Table S2
Table S2: Food Frequency Questionnaire (FFQ) of healthy Mongolian population
Table legends: specific information on the dietary structure based on FFQ of the Mongolian population.
Food Frequency Questionnaire (per month)	Nomadic Winter	Urban Winter	Urban Summer	P-value	P-value
	(n=85)	(n=135)	(n=150)	NW vs UW	UW vs US
Milk and Dairy products	8.321	3.914	3.333	1	1
Milk tea (1 small bowl)	46.928	9.859	8.822
Milk, market (1 cup)	1.274	5.312	2.389
Milk, fresh (1 cup)	8.068	3.276	1.852
Clotted milk products, curd (1 grab)	10.937	5.354	6.01
Clotted Milk powder (1 Grab)	4.809	2.519	2.054
Handmade yoghurt (1 cup)	3.05	3.98	2.338
Yoghurt (1 cup)	0.141	1.96	3.014
Handmade Milk Bean Curd (2 slices)	0.767	0.353	0.348
Cheese (2 slices)	4.07	4.408	4.299
Melt the milk rind, barley points (2 scoops)	3.164	2.117	2.2
Eggs and egg products	3.514	5.896	5.57	<0.001	0.23
Om Eggs (1)	0.972	3.886	5.418
Boiled eggs (1)	0.938	3.697	3.522
Fried Eggs (1)	13.312	17.674	13.945
scrambled eggs (1)	1.899	3.423	3.807
Egg salad (1 small bowl)	0.45	0.802	1.155
Condiments	1.391	2.136	2.523	0.1	0.49
Ketchup (1 bag)	3.152	3.473	4.392
Salad Dressing (1 bag)	0.622	2.08	2.238
Applesauce (1 small bowl)	0.4	0.855	0.941
Beverage	6.835	7.497	8.685	0.79	0.47
Juice (1 cup)	3.176	4.978	2.302
Juice powder (1 small spoon)	2.167	3.427	3.296
Honey water (1 cup)	3.78	7.009	5.068
Soda (1 bottle)	2.597	4.446	4.855
Fruit Tea (1 bottle)	1.554	3.809	3.987
Energy drink (1 bottle)	0.813	1.992	1.527
Milk water (1 cup)	5.085	2.948	1.494
Clotted Cream Tea (1 cup)	1.025	0.349	0.371
Milk curd (1 cup)	0.299	0.738	0.71
Milk with honey (1 cup)	9.747	9.498	7.664
Americano (1 cup)	5.427	12.87	16.826
Coffee with milk (1 cup)	0.424	3.882	7.752
Instant coffee (1 cup)	1.022	4.419	5.251
Black, green tea (1 cup)	21.264	7.061	15.304
Milk tea (1 cup)	31.211	11.275	13.14
Litton (1 cup)	4.37	9.7	3.743
Melted cornflakes (1 cup)	0.991	1.081	1.12
Alcoholic beverage	3.057	2.711	2.942	0.11	0.39
Koumiss (1 large bowl)	6.902	1.479	2.227
Beer (1 bottle)	4.616	3.392	4.997
Red wine (1 cup)	1.727	3.364	2.661
Mellow Fruit Wine (1 cup)	0.781	0.843	1.171
Milk wine (1 cup)	1.806	2.239	1.354
White wine (1 small glass)	1.503	1.661	2.227
Other Wines (1 small glass)	4.066	5.999	5.96
Convenience food	0.489	1.457	1.93	<0.001	0.002
Instant Noodles (1 bowl)	0.45	1.648	1.829
Pasta (1 tray)	0.407	0.941	1.205
Sandwiches (1)	0.024	0.757	1.093
Hamburg (1)	0.507	1.202	1.974
Hot Dogs (1)	0.309	0.812	1.27
Pizza (2 slices)	1.238	3.382	4.212
Stuffing type food	2.615	3.017	2.805	0.07	0.22
Fried Noodles	7.053	5.632	6.034
Fried Rice with Minced Pork (1 tray)	1.767	2.806	1.822
Rice with meat and vegetables (1 tray)	2.926	4.561	4.204
Rice casserole (1 tray)	6.332	7.87	8.245
Potato Fried Rice (1 tray)	1.515	2.039	2.046
Meat and Vegetable Stew with Noodle Risotto (1 tray)	1.68	1.565	1.494
Meat & Vegetable Vermicelli Risotto (1 tray)	0.749	0.958	0.756
Fried Rice with Green Pepper (1 tray)	0.696	1.534	1.02
Fried Rice with Cabbage (1 tray)	1.518	2.891	3.112
Egg Fried Rice (1 tray)	1.048	3.494	2.385
Buns (4)	4.73	3.518	2.535
Steamed stuffed bun and steamed bread (3 pcs)	3.17	3.007	3.096
Dumplings (6 pcs)	1.196	1.971	1.504
Pies (2)	2.238	2.449	2.997
Piroshki (2) Russian pies	1.23	2.276	2.169
Sausage Bun Rings (2 pcs)	0.914	1.035	0.72
Dumpling Soup (1 bowl)	4.908	5.173	3.825
Noodles in Pork Soup (1 bowl)	4.195	2.767	3.179
Soup (1 bowl)	1.822	1.774	2.146
Fruits, vegetables and nuts	1.961	2.669	2.363	<0.001	0.08
Vegetable soup (1 bowl)	2.453	3.373	3.552
Risotto (1 bowl)	1.918	3.149	3.173
Kimchi Stew (1 bowl)	2.222	2.433	2.377
Mashed potatoes (1 small bowl)	0.601	1.235	1
Boiled potatoes (1 small bowl)	4.211	2.364	1.446
Fried Potato Chips (1 tray)	7.373	8.867	11.147
Carrot Salad (1 small bowl)	1.803	1.047	0.891
Cabbage salad (1 small bowl)	0.437	1.013	1.403
Potato salad (1 small bowl)	0.615	1.137	1.18
New Vegetable Salad (1 small bowl)	0.776	2.858	2.292
Pasta Salad (1 small bowl)	0.528	0.865	0.781
Green salad (1 small bowl)	0.511	1.976	1.56
Sauerkraut (1 small bowl)	1.789	2.135	1.655
Spicy cabbage kimchi (1 small bowl)	1.548	1.616	1.631
Apple (1)	7.332	8.927	7.775
Little Apple (1 1 handful)	2.752	2.897	2.994
Berries (1 1 handful)	1.861	2.953	1.369
Oranges (1)	1.039	1.66	1.373
Peaches (1)	1.668	2.496	1.804
Bananas (1)	1.865	4.237	4.174
Kiwi Fruit (1)	0.094	1.263	0.623
done (1)	1.887	2.782	2.039
Grapes, sultanas (1 1 handful)	2.7	3.991	2.05
Dried Fruits (1 handful)	1.065	1.64	1.709
Dried Nuts (1 handful)	1.468	2.856	3.069
Pine nuts (1 handful)	1.608	1.223	0.625
Peanuts (1 handful)	0.511	1.043	1.248
Seaweed (1 bag)	0.861	1.075	1.127
Fruit pulp (1 small bowl)	4.532	4.492	2.393
Tofu (1 small bowl)	0.615	1.649	1.839
Chips (1 bag)	2.135	3.485	2.948
Chocolate products and sweets	2.488	3.422	3.724	<0.001	0.47
Chocolate (4 pieces)	2.414	4.095	3.367
Chocolate Don (1)	2.805	3.318	2.514
Choco Balls / Raisins (1 Grab)	1.786	3.711	2.669
Chocolate Bread (1)	0.937	1.857	0.758
Chocolate biscuits or wafers (1)	3.01	2.54	2.184
Sugar cubes (1)	4.362	4.129	4.01
Fudge (1)	4.006	2.409	3.719
Creamy Wafer Biscuits (1)	1.316	0.709	0.613
Jelly (1 pc)	0.571	0.694	0.244
Ice cream (2 scoops or 1)	4.556	9.719	11.345
Chewing gum (1)	2.46	5.431	8.775
Chocolate milk (1 cup)	3.087	4.264	7.201
Chocolate water (1 cup)	1.042	1.614	1.012
Cereal product	4.912	4.168	3.554	0.05	<0.001
Rice porridge (1 bowl)	3.108	2.644	2.107
Noodles in Meat Soup (1 bowl)	8.016	4.789	4.578
Rice with Sauce (1 bowl)	1.28	3.084	1.737
Eight Treasures Sweet Rice (1 bowl)	1.038	2.183	0.908
Steamed bread (1 pc)	7.836	5.615	3.366
Noodles (1 small bowl)	11.885	4.519	2.107
Noodles (1 small bowl)	3.563	2.546	1.319
Rice (1 small bowl)	4.39	14.032	3.878
Millet (1 small bowl)	1.703	1.201	0.683
White bread (2 slices)	17.15	7.234	10.587
Oatmeal bread (2 slices)	0.645	4.348	3.633
Rye bread (2 slices)	2.785	3.922	8.529
Mooncakes (2 pcs)	3.543	3.567	4.713
Fruit Sticks (2 pcs)	19.28	3.85	6.319
Croissants (1)	3.14	4.184	4.838
Creamy croissants (1)	3.049	2.724	3.055
Cake (1 corner)	1.368	2.765	1.83
Cakes (2)	2.965	3.353	2.594
Biscuits (2)	6.598	8.176	6.307
Biscuits (1)	2.925	2.791	1.144
Jam Cake (1 corner)	3.8	5.408	4.452
Seaweed Rolls (6 slices)	0.383	1.159	1.256
Salt crackers (2 pcs)	2.528	1.767	1.807
Meat and meat products	2.218	2.247	1.923	0.82	0.02
Mixed Soup (1 bowl)	4.303	3.511	2.843
Pan Fried Pork (1 dish)	1.789	2.091	1.489
Schnitzel (1 plate)	1.008	1.684	1.369
Schnitzel, mashed potatoes (1 plate)	0.272	0.518	0.516
Roast Lamb (1 tray)	0.675	1.938	1.411
Meatballs (4 balls)	0.292	1.046	0.754
Boiled meat (1 slice)	9.333	4.357	3.652
Roast (1 slice)	1.377	2.739	2.384
Boiled tripe (1 slice)	1.824	1.058	1.302
Stir-fried tripe (1 slice)	1.27	1.075	1.486
Boiled pork/ tripe (1 slice)	1.405	0.662	1.083
Roast/belly meat (1 slice)	0.417	0.543	0.7
Pork, Bacon (1 slice)	4.945	5.604	4.284
Chicken (1 leg or breast)	2.949	4.301	3.682
Sausage, fat sausage (4 slices)	1.412	2.574	1.885
Fish and aquatic products	1.011	2.126	1.936	0.003	0.18
Fish (1 small fish)	1.011	2.126	1.936

## Sheet: Table S3
Table S3: metagenome sequencing and quality control results
Table legends: specific information on the metagenome data.
Sample ID	Amount of generated data
	Raw_total_bases (Gbp)	Clean_total_bases (Gbp)
CS1	6.44405	6.30037
CS10	6.76884	6.65512
CS11	6.64551	6.54582
CS13	5.99476	5.8989
CS14	6.06905	5.9646
CS15	7.10967	6.9978
CS16	6.66514	6.55977
CS17	6.69206	6.60015
CS18	7.05749	6.95673
CS19	6.85311	6.75795
CS2	6.61137	6.51639
CS20	6.25647	6.15282
CS21	6.58409	6.48353
CS24	6.62374	6.5204
CS27	6.79573	6.7049
CS28	6.55945	6.46646
CS29	6.61351	6.52251
CS3	6.77847	6.6849
CS30	5.96241	5.87695
CS31	7.06674	6.95814
CS32	6.42542	6.33307
CS33	7.08742	6.97745
CS34	6.36034	6.25537
CS35	6.98125	6.87608
CS36	6.08879	6.00886
CS37	6.55153	6.46307
CS38	6.55544	6.46567
CS39	6.27985	6.19174
CS4	6.54666	6.46307
CS40	6.94117	6.84348
CS41	6.74571	6.65003
CS42	7.07242	6.96045
CS43	6.21203	6.10502
CS44	6.13979	6.04636
CS45	5.97747	5.87534
CS46	6.77549	6.68614
CS48	6.36984	6.27068
CS5	6.7547	6.66443
CS50	6.53069	6.43076
CS51	6.65741	6.55823
CS52	6.30964	6.22155
CS53	6.31852	6.22978
CS54	6.07393	5.98457
CS55	6.28974	6.18667
CS56	6.00666	5.91201
CS57	7.44443	7.33193
CS58	6.76457	6.65256
CS59	6.20789	6.10727
CS6	6.67442	6.57818
CS60	6.74484	6.63864
CS61	6.07632	5.97118
CS62	6.91866	6.82267
CS63	7.08875	6.99133
CS64	6.54069	6.44706
CS65	6.81577	6.71244
CS66	6.51961	6.42808
CS67	6.59369	6.5077
CS68	6.39495	6.30418
CS69	6.58692	6.47667
CS7	6.8584	6.75439
CS70	6.71646	6.6333
CS71	6.54714	6.46087
CS72	6.49032	6.39825
CS73	6.62794	6.53856
CS75	6.61737	6.51973
CS8	5.99588	5.90853
CS9	5.99933	5.90239
CW1	6.46311	6.32012
CW10	6.85575	6.74629
CW11	6.5114	6.4145
CW12	6.81449	6.69135
CW13	6.27741	6.18674
CW14	6.75484	6.64519
CW15	6.70712	6.61182
CW16	6.64736	6.55736
CW17	6.31394	6.22019
CW18	7.13011	7.02625
CW19	6.60597	6.49469
CW2	7.01898	6.90021
CW20	6.78144	6.67443
CW21	6.9023	6.79298
CW22	6.72648	6.63102
CW23	6.72341	6.62675
CW24	6.11414	6.02597
CW25	6.98031	6.87687
CW26	6.11161	6.01868
CW27	6.09112	5.99515
CW28	6.07049	5.97082
CW29	6.62601	6.51351
CW3	6.18614	6.08987
CW30	6.33012	6.23479
CW31	6.39458	6.26051
CW32	6.75039	6.65531
CW33	6.75788	6.65547
CW34	6.43311	6.34235
CW35	6.52582	6.44544
CW36	6.56895	6.46529
CW37	6.01577	5.92492
CW38	6.6131	6.50055
CW39	5.94367	5.8564
CW4	6.74065	6.62248
CW40	6.35829	6.21806
CW41	6.22487	6.09059
CW42	6.28282	6.17996
CW43	6.97193	6.86624
CW44	6.65645	6.5561
CW45	6.46286	6.37704
CW46	6.29425	6.20758
CW47	5.86955	5.76998
CW48	6.60068	6.52933
CW49	6.1864	6.06024
CW5	6.74643	6.65081
CW50	6.93374	6.82245
CW51	6.38621	6.29783
CW52	6.21773	6.12416
CW53	6.60722	6.51549
CW54	5.86772	5.77211
CW55	6.82872	6.72678
CW56	6.68712	6.59265
CW57	6.1963	6.12852
CW58	6.56424	6.46265
CW59	6.53612	6.45026
CW6	6.66517	6.55926
CW60	6.86361	6.75139
CW61	6.96594	6.87052
CW62	6.06704	5.96708
CW63	5.91969	5.81912
CW64	6.97854	6.86186
CW65	6.57324	6.47107
CW66	6.62014	6.53255
CW67	6.78034	6.6913
CW7	6.69041	6.59288
CW8	6.61023	6.5174
CW9	6.79273	6.68224
PW1	6.68633	6.588
PW10	6.64698	6.54678
PW11	6.77655	6.68113
PW12	6.75041	6.65514
PW13	6.34974	6.25605
PW14	7.03053	6.93158
PW15	6.86919	6.76055
PW16	7.02558	6.91786
PW17	6.77267	6.65144
PW18	6.05625	5.97301
PW19	6.61024	6.51725
PW2	6.66904	6.57039
PW20	6.70676	6.60839
PW21	6.60835	6.51169
PW22	6.68343	6.57243
PW23	6.69165	6.58935
PW24	6.63492	6.55391
PW25	6.72765	6.61828
PW26	6.83402	6.72161
PW27	6.57351	6.48171
PW28	6.66433	6.56603
PW29	6.78793	6.6894
PW3	6.52857	6.43932
PW30	6.7521	6.64517
PW31	6.65512	6.55967
PW32	7.12653	7.0289
PW33	6.74861	6.65296
PW34	6.63629	6.53685
PW35	6.99367	6.86881
PW36	6.59241	6.51372
PW37	6.54957	6.46076
PW38	6.49224	6.38683
PW39	6.82275	6.70547
PW4	6.73724	6.6426
PW40	6.6752	6.58179
PW41	5.87987	5.79554
PW42	5.98515	5.87852
PW43	6.81728	6.72685
PW44	6.75665	6.66297
PW45	6.8096	6.69278
PW46	6.56668	6.45419
PW47	7.44945	7.37835
PW48	6.66603	6.55948
PW49	6.74761	6.64862
PW5	7.02315	6.91731
PW50	6.77725	6.66837
PW51	6.62539	6.53238
PW6	6.69328	6.60548
PW7	6.57803	6.47744
PW8	6.96382	6.86438
PW9	6.63655	6.53759

## Sheet: Table S4
Table S4: details of dd-PCR
Table legends: total number of lactic acid bacteria base on dd-PCR.
Sample ID	Sample quality (g)	Dilution ratio	DNA template volume(μl)	Copy number	Total number of lactic acid bacteria (CFU/g)
CS10	0.21	100	2	2.6	1.2381e+06
CS11	0.14	100	2	3.3	2.35714e+06
CS14	0.12	100	2	2.2	1.83333e+06
CS15	0.18	100	2	3.3	1.83333e+06
CS16	0.16	100	2	4.2	2625000
CS17	0.21	100	2	7.1	3.38095e+06
CS18	0.14	100	2	1.5	1.07143e+06
CS19	0.11	100	2	2.5	2.27273e+06
CS21	0.17	100	2	6.8	4000000
CS24	0.24	100	2	2	833333
CS27	0.25	100	2	1.4	560000
CS28	0.23	10	2	3.1	134783
CS29	0.35	100	2	1.4	400000
CS30	0.32	100	2	1.9	593750
CS31	0.6	100	2	1.7	283333
CS32	0.19	100	2	5.3	2.78947e+06
CS33	0.18	100	2	1.9	1.05556e+06
CS34	0.21	10	2	2.7	128571
CS35	0.19	100	2	3.8	2000000
CS36	0.16	100	2	18.2	11375000
CS37	0.16	10	2	3	187500
CS38	0.16	100	2	2.1	1312500
CS39	0.15	10	2	3.2	213333
CS40	0.21	100	2	1.6	761905
CS41	0.19	100	2	7	3.68421e+06
CS42	0.24	100	2	4	1.66667e+06
CS43	0.25	100	2	5.4	2160000
CS44	0.16	10	2	3.7	231250
CS45	0.24	10	2	7.4	308333
CS46	0.13	10	2	2	153846
CS48	0.14	10	2	1.2	85714.3
CS50	0.13	100	2	2.2	1.69231e+06
CS51	0.13	100	2	1.5	1.15385e+06
CS52	0.12	10	2	1.5	125000
CS53	0.15	100	2	4.1	2.73333e+06
CS54	0.19	100	2	1.2	631579
CS55	0.38	100	2	1.7	447368
CS56	0.13	100	2	1.3	1000000
CS57	0.14	10	2	3.1	221429
CS58	0.19	100	2	7.4	3.89474e+06
CS59	0.24	10	2	2.7	112500
CS60	0.36	100	2	1.9	527778
CS61	0.11	100	2	2	1.81818e+06
CS62	0.1	100	2	2.1	2100000
CS63	0.1	100	2	2.4	2400000
CS64	0.24	100	2	4.3	1.79167e+06
CS65	0.11	100	2	5.1	4.63636e+06
CS66	0.11	100	2	2.5	2.27273e+06
CS67	0.17	100	2	1.8	1.05882e+06
CS68	0.13	10	2	3.7	284615
CS69	0.15	10	2	1.4	93333.3
CS70	0.11	10	2	1.5	136364
CS71	0.13	10	2	6.2	476923
CS72	0.17	100	2	2	1.17647e+06
CS73	0.16	100	2	4.6	2875000
CS75	0.22	10	2	1.5	68181.8
CS8	0.1	100	2	2.5	2500000
CS9	0.2	100	2	2.9	1450000
CW10	0.21	100	2	2.9	1.38095e+06
CW11	0.15	100	2	2.1	1400000
CW13	0.13	100	2	5.1	3.92308e+06
CW14	0.18	100	2	2.7	1500000
CW15	0.28	100	2	1.5	535714
CW16	0.14	100	2	3.9	2.78571e+06
CW17	0.14	100	2	5.5	3.92857e+06
CW18	0.12	100	2	2.1	1750000
CW19	0.31	100	2	5.8	1.87097e+06
CW20	0.14	100	2	1.3	928571
CW21	0.18	100	2	10.3	5.72222e+06
CW22	0.21	100	2	2.5	1.19048e+06
CW23	0.2	100	2	2.3	1150000
CW24	0.13	100	2	3.5	2.69231e+06
CW25	0.51	100	2	1.27	249020
CW26	0.1	100	2	2.3	2300000
CW27	0.2	100	2	1.2	600000
CW28	0.12	100	2	1.8	1500000
CW29	0.16	100	2	5.1	3187500
CW30	0.33	100	2	2.1	636364
CW31	0.1	100	2	1.9	1900000
CW32	0.23	100	2	4.9	2.13043e+06
CW33	0.34	100	2	2.6	764706
CW34	0.25	10	2	1.3	52000
CW35	0.16	100	2	1.7	1062500
CW36	0.2	10	2	1	50000
CW37	0.17	10	2	1.8	105882
CW38	0.57	10	2	2.8	49122.8
CW39	0.26	10	2	6.7	257692
CW40	0.2	10	2	1.21	60500
CW41	0.14	10	2	3.1	221429
CW42	0.2	100	2	3.8	1900000
CW43	0.22	100	2	9	4.09091e+06
CW44	0.17	100	2	2	1.17647e+06
CW45	0.13	100	2	3	2.30769e+06
CW46	0.17	100	2	2.2	1.29412e+06
CW47	0.12	100	2	3.4	2.83333e+06
CW48	0.2	100	2	5.4	2700000
CW49	0.18	10	2	2.9	161111
CW50	0.11	10	2	2.8	254545
CW51	0.13	100	2	2.2	1.69231e+06
CW52	0.15	100	2	4.4	2.93333e+06
CW53	0.19	100	2	2.6	1.36842e+06
CW54	0.24	100	2	11.4	4750000
CW55	0.16	100	2	2.3	1437500
CW56	0.35	10	2	3.6	102857
CW57	0.19	100	2	1.9	1000000
CW58	0.21	100	2	2.6	1.2381e+06
CW59	0.19	10	2	1.7	89473.7
CW60	0.14	100	2	1.3	928571
CW61	0.12	10	2	1.1	91666.7
CW62	0.11	100	2	3.4	3.09091e+06
CW63	0.14	100	2	4.6	3.28571e+06
CW64	0.13	10	2	2.1	161538
CW65	0.18	100	2	2.9	1.61111e+06
CW66	0.11	10	2	3.5	318182
CW67	0.27	10	2	2.6	96296.3
CW7	0.19	100	2	2	1.05263e+06
CW8	0.11	100	2	6.5	5.90909e+06
CW9	0.16	100	2	3.2	2000000
PW1	0.23	100	2	5.6	2.43478e+06
PW10	0.11	100	2	4.9	4.45455e+06
PW12	0.2	100	2	2.2	1100000
PW13	0.17	100	2	20.1	1.18235e+07
PW14	0.28	100	2	9.7	3.46429e+06
PW15	0.29	10	2	2.3	79310.3
PW16	0.17	10	2	5.3	311765
PW17	0.25	100	2	4.3	1720000
PW19	0.3	100	2	3	1000000
PW2	0.21	100	2	2.3	1.09524e+06
PW20	0.24	100	2	4	1.66667e+06
PW21	0.14	100	2	2	1.42857e+06
PW22	0.27	10	2	1.7	62963
PW23	0.1	10	2	3.1	310000
PW24	0.25	100	2	6	2400000
PW25	0.19	100	2	4	2.10526e+06
PW26	0.09	10	2	31.8	3.53333e+06
PW28	0.21	100	2	10.9	5.19048e+06
PW29	0.15	100	2	1.7	1.13333e+06
PW3	0.24	100	2	1.5	625000
PW30	0.28	100	2	2.7	964286
PW31	0.31	100	2	8.3	2.67742e+06
PW32	0.14	100	2	5.5	3.92857e+06
PW33	0.19	100	2	2.5	1.31579e+06
PW34	0.13	100	2	12.4	9.53846e+06
PW35	0.17	100	2	5.1	3000000
PW37	0.21	100	2	1.8	857143
PW38	1	10	2	1.8	18000
PW39	0.12	100	2	7.3	6.08333e+06
PW4	0.17	10	2	5.5	323529
PW40	0.27	10	2	3.9	144444
PW41	0.15	10	2	2.6	173333
PW42	0.13	10	2	1.9	146154
PW43	0.22	10	2	2.8	127273
PW44	0.16	100	2	2.9	1812500
PW45	0.46	10	2	1.14	24782.6
PW46	0.18	10	2	1.9	105556
PW47	0.23	100	2	4	1.73913e+06
PW48	0.17	100	2	1.8	1.05882e+06
PW49	0.23	10	2	1.8	78260.9
PW5	0.32	100	2	2.3	718750
PW50	0.07	10	2	3.5	500000
PW51	0.19	100	2	0.92	484211
PW6	0.25	100	2	3.4	1360000
PW7	0.21	100	2	1.2	571429
PW8	0.15	100	2	2.7	1800000
PW9	0.18	100	2	3.8	2.11111e+06

## Sheet: Table S5
Table S5: significantly differential gut metabolic pathways between urban and nomadic populations
Table legends: specific information on the significantly differential gut metabolic pathways
Pathways	mean_NW	mean_CW	Wilcoxon.test	Superclasses
PWY-7791: UMP biosynthesis III	11953.1	10694.1	<0.001	Biosynthesis → Nucleoside and Nucleotide
PWY-7790: UMP biosynthesis II	11978	10691.1	<0.001	Biosynthesis → Nucleoside and Nucleotide
PWY-6277: superpathway of 5-aminoimidazole ribonucleotide biosynthesis	12867	11098	<0.001	Biosynthesis → Purine Nucleotide Biosynthesis → 5-Aminoimidazole Ribonucleotide
PWY-6122: 5-aminoimidazole ribonucleotide biosynthesis II	12867	11098	<0.001	Biosynthesis → Purine Nucleotide Biosynthesis → 5-Aminoimidazole Ribonucleotide
PWY-5686: UMP biosynthesis I	12103.2	10820.7	<0.001	Biosynthesis → Nucleoside and Nucleotide
GLYCOGENSYNTH-PWY: glycogen biosynthesis I (from ADP-D-Glucose)	12847.4	10124.1	<0.001	Biosynthesis → Carbohydrate Biosynthesis → Polysaccharide Biosynthesis → Glycogen and Starch Biosynthesis
THRESYN-PWY: superpathway of L-threonine biosynthesis	6042.08	4871.7	0.000876707	Biosynthesis → Amino Acid Biosynthesis → Proteinogenic Amino Acid Biosynthesis → L-threonine Biosynthesis
PWY0-1296: purine ribonucleosides degradation	8368.77	6910.06	0.000567098	Degradation/Utilization/Assimilation → Nucleoside and Nucleotide Degradation → Purine Nucleotide Degradation
PWY-8178: pentose phosphate pathway (non-oxidative branch) II	6368.25	4943.58	0.000843133	Generation of Precursor Metabolites and Energy → Pentose Phosphate Pathways
PWY-7238: sucrose biosynthesis II	15553	12250.6	<0.001	Biosynthesis → Carbohydrate Biosynthesis → Sugar Biosynthesis → Disaccharide
PWY-7221: guanosine ribonucleotides de novo biosynthesis	12230.3	11025.6	<0.001	Biosynthesis → Purine Nucleotide Biosynthesis → Purine Nucleotide De Novo Biosynthesis → Purine Riboucleotide De Novo Biosynthesis
PWY-7111: pyruvate fermentation to isobutanol (engineered)	5993.03	4485.78	0.000985013	Generation of Precursor Metabolites and Energy → Fermentation → Fermentation of Pyruvate
PWY-6387: UDP-N-acetylmuramoyl-pentapeptide biosynthesis I (meso-diaminopimelate containing)	12327.5	11277.8	<0.001	Biosynthesis → Cell Structure Biosynthesis → Cell Wall Biosynthesis → UDP-N-Acetylmuramoyl-Pentapeptide Biosynthesis
PWY-6386: UDP-N-acetylmuramoyl-pentapeptide biosynthesis II (lysine-containing)	11996.4	10860.5	0.000706294	Biosynthesis → Cell Structure Biosynthesis → Cell Wall Biosynthesis → UDP-N-Acetylmuramoyl-Pentapeptide Biosynthesis
PWY-6385: peptidoglycan biosynthesis III (mycobacteria)	10849.5	9905.26	<0.001	Biosynthesis → Cell Structure Biosynthesis → Cell Wall Biosynthesis → Peptidoglycan Biosynthesis
PWY-6163: chorismate biosynthesis from 3-dehydroquinate	12193.3	10773.9	<0.001	Biosynthesis → Carboxylic Acid Biosynthesis → Chorismate Biosynthesis
PWY-6121: 5-aminoimidazole ribonucleotide biosynthesis I	11590.3	10103.3	0.000502396	Biosynthesis → Purine Nucleotide Biosynthesis → 5-Aminoimidazole Ribonucleotide Biosynthesis
PWY-5941: glycogen degradation II	10845.7	7850.51	<0.001	Degradation/Utilization/Assimilation → Carbohydrate Degradation → Polysaccharide Degradation → Glycogen Degradation
COMPLETE-ARO-PWY: superpathway of aromatic amino acid biosynthesis	6676.01	5275.51	0.000911518	Biosynthesis → Amino Acid Biosynthesis → Proteinogenic Amino Acid Biosynthesis
CALVIN-PWY: Calvin-Benson-Bassham cycle	5887.3	4678.3	0.000502396	Biosynthesis → Carbohydrate Biosynthesis → Sugar Biosynthesis
BRANCHED-CHAIN-AA-SYN-PWY: superpathway of branched chain amino acid biosynthesis	7307.48	6120.82	0.000795001	Biosynthesis → Amino Acid Biosynthesis → Proteinogenic Amino Acid Biosynthesis
ARO-PWY: chorismate biosynthesis I	11114.2	9421.84	<0.001	Biosynthesis → Carboxylic Acid Biosynthesis → Chorismate Biosynthesis
ARGSYNBSUB-PWY: L-arginine biosynthesis II (acetyl cycle)	10132.6	8020.79	<0.001	Biosynthesis → Amino Acid Biosynthesis → Proteinogenic Amino Acid Biosynthesis → L-arginine Biosynthesis
ARGSYN-PWY: L-arginine biosynthesis I (via L-ornithine)	8900.72	7009.08	<0.001	Biosynthesis → Amino Acid Biosynthesis → Proteinogenic Amino Acid Biosynthesis → L-arginine Biosynthesis
ANAGLYCOLYSIS-PWY: glycolysis III (from glucose)	6077.77	4879.64	0.000523157	Generation of Precursor Metabolites and Energy → Glycolysis
VALSYN-PWY: L-valine biosynthesis	11520.7	10268.4	0.00633729	Biosynthesis → Amino Acid Biosynthesis → Proteinogenic Amino Acid Biosynthesis → L-valine Biosynthesis
PWY0-1586: peptidoglycan maturation (meso-diaminopimelate containing)	5544.26	4598.95	0.00994629	Biosynthesis → Cell Structure Biosynthesis → Cell Wall Biosynthesis → Peptidoglycan Biosynthesis
PWY-7357: thiamine phosphate formation from pyrithiamine and oxythiamine (yeast)	7051.89	5639.17	0.00485171	Biosynthesis → Enzyme Cofactor Biosynthesis → Thiamine Biosynthesis → Thiamine Diphosphate Salvage
PWY-724: superpathway of L-lysine, L-threonine and L-methionine biosynthesis II	5956.68	4802.24	0.00197629	Biosynthesis → Amino Acid Biosynthesis → Proteinogenic Amino Acid Biosynthesis
PWY-6317: D-galactose degradation I (Leloir pathway)	6375.84	4823.84	0.00212599	Degradation/Utilization/Assimilation → Carbohydrate Degradation → Sugar Degradation → Galactose Degradation
PWY-6151: S-adenosyl-L-methionine salvage I	10341.2	8811.33	0.0015253	Biosynthesis → Carrier Biosynthesis → Single Carbon Carrier Biosynthesis → S-adenosyl-L-methionine Biosynthesis
PWY-5103: L-isoleucine biosynthesis III	6966.81	5948.99	0.0040912	Biosynthesis → Amino Acid Biosynthesis → Proteinogenic Amino Acid Biosynthesis → L-isoleucine Biosynthesis
PWY-1042: glycolysis IV	9804.58	8684.29	0.00283464	Generation of Precursor Metabolites and Energy → Glycolysis
PEPTIDOGLYCANSYN-PWY: peptidoglycan biosynthesis I (meso-diaminopimelate containing)	12008.7	11037.8	0.00114873	Biosynthesis → Cell Structure Biosynthesis → Cell Wall Biosynthesis → Peptidoglycan Biosynthesis
NONOXIPENT-PWY: pentose phosphate pathway (non-oxidative branch) I	6283.88	4943.81	0.00112697	Generation of Precursor Metabolites and Energy → Pentose Phosphate Pathways
ILEUSYN-PWY: L-isoleucine biosynthesis I (from threonine)	7806.98	6566.09	0.00141508	Biosynthesis → Amino Acid Biosynthesis → Proteinogenic Amino Acid Biosynthesis → L-isoleucine Biosynthesis
GLUTORN-PWY: L-ornithine biosynthesis I	7914.91	6208.01	0.00102378	Biosynthesis → Amino Acid Biosynthesis → Other Amino Acid Biosynthesis → L-Ornithine Biosynthesis
PWY-7953: UDP-N-acetylmuramoyl-pentapeptide biosynthesis III (meso-diaminopimelate containing)	9344.6	8775.96	0.0257464	Biosynthesis → Cell Structure Biosynthesis → Cell Wall Biosynthesis → UDP-N-Acetylmuramoyl-Pentapeptide Biosynthesis
PWY-7851: coenzyme A biosynthesis II (eukaryotic)	8432.03	7555.83	0.0118045	Biosynthesis → Cofactor, Carrier, and Vitamin Biosynthesis → Carrier Biosynthesis → Coenzyme A Biosynthesis
PWY-6700: queuosine biosynthesis I (de novo)	9706.19	9215.51	0.0408241	Macromolecule Modification → Nucleic Acid Processing → Queuosine Biosynthesis and Salvage
PWY-6609: adenine and adenosine salvage III	10260	9586.83	0.014611	Biosynthesis → Purine Nucleotide Biosynthesis → Purine Nucleotide Salvage → Adenine and Adenosine Salvage
PWY-5097: L-lysine biosynthesis VI	9150.54	8357.46	0.028775	Biosynthesis → Amino Acid Biosynthesis → Proteinogenic Amino Acid Biosynthesis → L-lysine Biosynthesis
NONMEVIPP-PWY: methylerythritol phosphate pathway I	9573.29	8705.06	0.0202132	Biosynthesis → Terpenoid Biosynthesis → Hemiterpene Biosynthesis → Isopentenyl Diphosphate Biosynthesis → Methylerythritol Phosphate Pathways
COA-PWY-1: superpathway of coenzyme A biosynthesis III (mammals)	8621.11	7647.24	0.0110959	Biosynthesis → Cofactor, Carrier, and Vitamin

## Sheet: Table S6
Table S6: Food Frequency Questionnaire (FFQ)
Table legends: specific information on FFQ
Food Frequency Questionnaire		Food categories
In order to obtain accurate results, please fill in carefully. We solemnly promise that your completion results will only be used for academic research and will never be used for any other purposes. (This form will take 5 to 8 minutes to fill out. Please allow sufficient time for filling it out.) Please recall your dietary intake in the past month and fill it in truthfully.		Food code	Specific food names
1. What did you have for breakfast? (For details, please refer to the food categories at the end) [Multiple-choice question] *		Milk and Dairy products	Milk and Dairy products
□ Milk and dairy products example: 1.2.3 (1.2.3 refers to the detailed food categories)		1	Milk tea (1 small bowl)
□ Convenience food _________________		2	Milk, market (1 cup)
□ Stuffing type food _________________		3	Milk, fresh (1 cup)
□ Fruits, vegetables and nuts _________________		4	Clotted milk products, curd (1 grab)
□ Chocolate products and sweets _________________		5	Clotted Milk powder (1 Grab)
□ Cereal product _________________		6	Handmade yoghurt (1 cup)
□ Meat and meat products _________________		7	Yoghurt (1 cup)
□ Fish and aquatic products _________________		8	Handmade Milk Bean Curd (2 slices)
□ Eggs and egg products _________________		9	Cheese (2 slices)
□ Condiments _________________		10	Melt the milk rind, barley points (2 scoops)
□ Beverage _________________		Eggs and egg products	Eggs and egg products
□ Alcoholic beverage _________________		11	Om Eggs (1)
□ Others _________________		12	Boiled eggs (1)
		13	Fried Eggs (1)
2. What did you have for lunch? (For details, please refer to the food categories at the end) [Multiple-choice question] *		14	scrambled eggs (1)
□ Milk and dairy products _________________		15	Egg salad (1 small bowl)
□ Convenience food _________________		Condiments	Condiments
□ Stuffing type food _________________		16	Ketchup (1 bag)
□ Fruits, vegetables and nuts _________________		17	Salad Dressing (1 bag)
□ Chocolate products and sweets _________________		18	Applesauce (1 small bowl)
□ Cereal product _________________		Beverage	Beverage
□ Meat and meat products _________________		19	Juice (1 cup)
□ Fish and aquatic products _________________		20	Juice powder (1 small spoon)
□ Eggs and egg products _________________		21	Honey water (1 cup)
□ Condiments _________________		22	Soda (1 bottle)
□ Beverage _________________		23	Fruit Tea (1 bottle)
□ Alcoholic beverage _________________		24	Energy drink (1 bottle)
□ Others _________________		25	Milk water (1 cup)
		26	Clotted Cream Tea (1 cup)
3. What did you have for dinner? (For details, please refer to the food categories at the end) [Multiple-choice question] *		27	Milk curd (1 cup)
□ Milk and dairy products _________________		28	Milk with honey (1 cup)
□ Convenience food _________________		29	Americano (1 cup)
□ Stuffing type food _________________		30	Coffee with milk (1 cup)
□ Fruits, vegetables and nuts _________________		31	Instant coffee (1 cup)
□ Chocolate products and sweets _________________		32	Black, green tea (1 cup)
□ Cereal product _________________		33	Milk tea (1 cup)
□ Meat and meat products _________________		34	Litton (1 cup)
□ Fish and aquatic products _________________		35	Melted cornflakes (1 cup)
□ Eggs and egg products _________________		Alcoholic beverage	Alcoholic beverage
□ Condiments _________________		36	Koumiss (1 large bowl)
□ Beverage _________________		37	Beer (1 bottle)
□ Alcoholic beverage _________________		38	Red wine (1 cup)
□ Others _________________		39	Mellow Fruit Wine (1 cup)
		40	Milk wine (1 cup)
4. How often do you consume this food? *		41	White wine (1 small glass)
a: Never or <1 per month		42	Other Wines (1 small glass)
b: 1-3 per month		Convenience food	Convenience food
c: 1 per week		43	Instant Noodles (1 bowl)
d: Past 2-4 per week		44	Pasta (1 tray)
e: 5-6 per week		45	Sandwiches (1)
f: 1 per day		46	Hamburg (1)
g: 2-3 per day		47	Hot Dogs (1)
h: 4-5 per day		48	Pizza (2 slices)
i: 6+ per day		Stuffing type food	Stuffing type food
		49	Fried Noodles
		50	Fried Rice with Minced Pork (1 tray)
		51	Rice with meat and vegetables (1 tray)
		52	Rice casserole (1 tray)
		53	Potato Fried Rice (1 tray)
		54	Meat and Vegetable Stew with Noodle Risotto (1 tray)
		55	Meat & Vegetable Vermicelli Risotto (1 tray)
		56	Fried Rice with Green Pepper (1 tray)
		57	Fried Rice with Cabbage (1 tray)
		58	Egg Fried Rice (1 tray)
		59	Buns (4)
		60	Steamed stuffed bun and steamed bread (3 pcs)
		61	Dumplings (6 pcs)
		62	Pies (2)
		63	Piroshki (2) Russian pies
		64	Sausage Bun Rings (2 pcs)
		65	Dumpling Soup (1 bowl)
		66	Noodles in Pork Soup (1 bowl)
		67	Soup (1 bowl)
		Fruits, vegetables and nuts	Fruits, vegetables and nuts
		68	Vegetable soup (1 bowl)
		69	Risotto (1 bowl)
		70	Kimchi Stew (1 bowl)
		71	Mashed potatoes (1 small bowl)
		72	Boiled potatoes (1 small bowl)
		73	Fried Potato Chips (1 tray)
		74	Carrot Salad (1 small bowl)
		75	Cabbage salad (1 small bowl)
		76	Potato salad (1 small bowl)
		77	New Vegetable Salad (1 small bowl)
		78	Pasta Salad (1 small bowl)
		79	Green salad (1 small bowl)
		80	Sauerkraut (1 small bowl)
		81	Spicy cabbage kimchi (1 small bowl)
		82	Apple (1)
		83	Little Apple (1 1 handful)
		84	Berries (1 1 handful)
		85	Oranges (1)
		86	Peaches (1)
		87	Bananas (1)
		88	Kiwi Fruit (1)
		89	done (1)
		90	Grapes, sultanas (1 1 handful)
		91	Dried Fruits (1 handful)
		92	Dried Nuts (1 handful)
		93	Pine nuts (1 handful)
		94	Peanuts (1 handful)
		95	Seaweed (1 bag)
		96	Fruit pulp (1 small bowl)
		97	Tofu (1 small bowl)
		98	Chips (1 bag)
		Chocolate products and sweets	Chocolate products and sweets
		99	Chocolate (4 pieces)
		100	Chocolate Don (1)
		101	Choco Balls / Raisins (1 Grab)
		102	Chocolate Bread (1)
		103	Chocolate biscuits or wafers (1)
		104	Sugar cubes (1)
		105	Fudge (1)
		106	Creamy Wafer Biscuits (1)
		107	Jelly (1 pc)
		108	Ice cream (2 scoops or 1)
		109	Chewing gum (1)
		110	Chocolate milk (1 cup)
		111	Chocolate water (1 cup)
		Cereal product	Cereal product
		112	Rice porridge (1 bowl)
		113	Noodles in Meat Soup (1 bowl)
		114	Rice with Sauce (1 bowl)
		115	Eight Treasures Sweet Rice (1 bowl)
		116	Steamed bread (1 pc)
		117	Noodles (1 small bowl)
		118	Noodles (1 small bowl)
		119	Rice (1 small bowl)
		120	Millet (1 small bowl)
		121	White bread (2 slices)
		122	Oatmeal bread (2 slices)
		123	Rye bread (2 slices)
		124	Mooncakes (2 pcs)
		125	Fruit Sticks (2 pcs)
		126	Croissants (1)
		127	Creamy croissants (1)
		128	Cake (1 corner)
		129	Cakes (2)
		130	Biscuits (2)
		131	Biscuits (1)
		132	Jam Cake (1 corner)
		133	Seaweed Rolls (6 slices)
		134	Salt crackers (2 pcs)
		Meat and meat products	Meat and meat products
		135	Mixed Soup (1 bowl)
		136	Pan Fried Pork (1 dish)
		137	Schnitzel (1 plate)
		138	Schnitzel, mashed potatoes (1 plate)
		139	Roast Lamb (1 tray)
		140	Meatballs (4 balls)
		141	Boiled meat (1 slice)
		142	Roast (1 slice)
		143	Boiled tripe (1 slice)
		144	Stir-fried tripe (1 slice)
		145	Boiled pork/ tripe (1 slice)
		146	Roast/belly meat (1 slice)
		147	Pork, Bacon (1 slice)
		148	Chicken (1 leg or breast)
		149	Sausage, fat sausage (4 slices)
		Fish and aquatic products	Fish and aquatic products
		150	Fish (1 small fish)
